# Supplementary material for: Micronutrient optimization for tissue engineered articular cartilage production of type II collagen
Source: Front Bioeng Biotechnol. 2023 Jun 6;11:1179332. doi: 10.3389/fbioe.2023.1179332 (PMC10280293; doi:10.3389/fbioe.2023.1179332)
Supplement: Supplementary file 3 [file Table1.XLSX]

## Sheet: Sheet1
	Concentration (ug/ml)
Runs (Conditions)	ALA	Cr	Co	Cu	I	Mn	Mo	T4	Vit A	Vit B12	Vit B7	Vit D	Vit E	Vit K	Zn
1	13.5	0.028	0.000171	0	0	0	0	0	0	0.000914	0.005257	0	18.4	0	2.7
2	7.425	0	0.00045	0.67	0	0	0.001	0	0	0.000914	0.005257	0.000301	0	0	3
3	13.5	0.028	0.00045	0.67	0.046	0	0	0	1.56e-06	0	0	0.000301	18.4	0.0011	6
4	13.5	0	0	0.67	0	0.036	0	0.125	1.56e-06	0	0.005257	0.000301	0	0.0011	0
5	13.5	0	0	0	0	0.036	0.001	0	0	0.000914	0.005257	0.000301	18.4	0.0011	6
6	13.5	0	0.00045	0	0.046	0.0207	0	0	1.56e-06	0.000914	0.00273364	0	18.4	0	6
7	13.5	0	0.00045	0	0	0	0.001	0.125	1.56e-06	0.000914	0	0.000301	0	0	0
8	0	0.028	0.00045	0	0.046	0	0.001	0.125	1.56e-06	0	0	0	18.4	0.0011	0
9	13.5	0.01624	0.00030375	0.67	0.0347252	0.036	0.00091	0.095	0	0	0.00155082	7.525e-05	13.156	0.0005775	6
10	0	0	0.00045	0	0.046	0.036	0	0	1.56e-06	0.000914	0.005257	0	0	0	0
11	0	0	0	0.67	0	0	0.001	0	1.56e-06	0	0.005257	0.000301	18.4	0.0011	0
12	13.5	0	0	0.3484	0.046	0.0196936	0	0.125	1.56e-06	0	0	0.00013545	0	0	6
13	13.5	0.028	0	0	0	0.036	0.001	0.125	0	0.000914	0.005257	0	18.4	0.0011	0
14	0	0	0.00045	0	0.046	0	0.001	0	1.56e-06	0.000914	0	0.000301	18.4	0.0011	6
15	13.5	0.028	0.00045	0	0	0.036	0	0	0	0	0	0.000301	18.4	0	6
16	13.5	0	0.00045	0	0	0.036	0	0.125	0	0.000914	0	0	18.4	0	0
17	13.5	0.028	0.00045	0.67	0	0	0	0.125	1.56e-06	0.000914	0	0	18.4	0.0011	0
18	13.5	0.028	0.0001575	0.67	0.046	0	0.000515	0	6.63e-07	0.000914	0.005257	0.000301	0	0	6
19	5.0625	0.028	0	0	0.046	0	0.001	0	1.56e-06	0.00047071	0.005257	0	18.4	0	0
20	13.5	0.028	0	0.67	0.046	0	0	0.125	1.56e-06	0.000914	0.005257	0.000301	9.2	0.0011	0
21	0	0.01218	0.00045	0.67	0	0.036	0.001	0	0	0.000377099	0.0036799	0	0	0.0011	0
22	0	0.028	0.00045	0	0.046	0.036	0	0	0	0	0	0.000173075	0	0.0011	0
23	0	0.028	0.00045	0.67	0.046	0.036	0	0.125	0	0	0.005257	0.000301	0	0	6
24	0	0.028	0.00045	0	0	0.036	0.00041	0	1.56e-06	0.000914	0	0.000301	0	0	6
25	6.2775	0.028	0	0	0	0.036	0.001	0.125	1.56e-06	0.00045243	0.005257	0.000188125	0	0.0011	6
26	13.5	0	0	0	0.046	0.036	0.001	0.0675	0	0	0.005257	0.000301	0	0.0011	0
27	13.5	0	0	0.67	0	0	0	0.125	0	0.000914	0	0.000301	18.4	0	0
28	9.23046	0.028	3.375e-05	0.67	0.04485	0.00849132	0.000698941	0.125	0	0.000914	0.00329457	0	0	0.00099	6
29	7.155	0	0.00023625	0.67	0.046	0.036	0.001	0	0	0.000914	0	0.000301	18.4	0	6
30	13.5	0	0	0	0	0	0	0	1.56e-06	0	0	0.000301	0	0.0011	3.6
31	0	0	0	0	0	0	0	0.125	0	0	0	0	0	0.0005225	6
32	0	0.028	0	0.67	0.046	0	0.001	0	0	0.000914	0.00249708	0	8.832	0.000385	0
33	0	0	0.00045	0	0.0278134	0.036	0.001	0.125	1.56e-06	0.000914	0.005257	0.000133945	18.4	0.0011	0
34	0	0.028	0	0.67	0.0184	0.036	0.001	0	6.63e-07	0.000914	0	0.000301	8.004	0.0011	0
35	8.91829	0.00112	9.06254e-05	0.67	0.0243342	0.01386	0.000705	0.0025	1.482e-06	0.000428483	0.00394419	6.95577e-05	9.79041	0.0001265	5.8768
36	0	0.01456	0.0003375	0.67	0.02346	0.00936	7e-05	0.125	0	0.00036103	0.00470501	0.000224245	18.4	0.0011	6
37	13.5	0.028	0.00045	0.3685	0.046	0.036	0.001	0.053125	9.94354e-07	0	0	0	0	0	0
38	0	0.0147	0	0.67	0	0.036	0	0	1.56e-06	0.000914	0.005257	0	18.4	0	0
39	13.5	0	0.00045	0	0.0253	0	0.00056	0	0	0	0	0.000301	18.4	0.0011	0
40	13.5	0.028	0.00045	0	0	0	0.001	0	0	0.000914	0	0	0	0.0011	6
41	0	0	0	0	0	0	0	0	0	0	0	0	0	0	0
42	5.67	0.028	0	0.67	0.046	0.036	0	0	1.56e-06	0.00056668	0	0	8.372	0	6
43	0	0.028	0	0	0.046	0.036	0	0.125	0	0.000914	0	0.000301	18.4	0	6
44	0	0.028	0	0.67	0	0	0.001	0.0611441	1.56e-06	0	0	0	0	0.0011	6
45	0	0	0	0.67	0	0.036	0.001	0	0	0	0	0	18.4	0	3.15
46	0	0	0.00045	0	0	0	0.001	0.125	1.56e-06	0	0.005257	0.000301	0	0	6
47	13.5	0	0.00025425	0.35175	0.046	0.036	0.001	0	1.56e-06	0	0.005257	0.000301	18.4	0	0
48	0	0	0	0	0	0	0	0	0	0	0	0	0	0	0
49	0	0	0.00045	0.67	0.046	0	0.000425	0.125	0	0.000914	0	0.000301	0	0.0011	0
50	13.5	0.0147	0.00045	0.67	0.046	0.036	0.001	0.125	1.56e-06	0.000914	0	0	18.4	0.0011	6
51	0	0	0.00045	0.67	0	0.036	0	0.125	1.56e-06	0	0.005257	0	18.4	0.0011	6
52	0	0	0.00045	0.36515	0.046	0	0	0	0	0	0.005257	0	9.936	0.0011	3.45
53	0	0.028	0.00045	0.67	0	0.036	0.001	0.125	1.56e-06	0	0	0.000301	18.4	0	0
54	0	0	0.00045	0.67	0.046	0.036	0.001	0.125	0	0.000914	0.00215537	0	0	0	6
55	13.5	0.0161	0	0.67	0	0	0.001	0.125	0	0	0.005257	0	0	0	6
56	0	0	0	0	0	0	0	0	0	0	0	0	0	0	0
57	0	0	0	0	0.046	0.036	0	0.125	1.56e-06	0.000914	0	0.000301	0	0.0011	6
58	13.5	0.028	0	0	0.046	0	0.001	0.125	5.616e-07	0	0	0.000301	18.4	0	0
59	0	0.028	0	0	0.046	0	0	0.125	1.56e-06	0	0.005257	0	18.4	0	6
60	10.125	0.028	0.00045	0.67	0	0.0216	0	0	1.56e-06	0.000914	0.005257	0.000127925	0	0.0006215	0
61	7.695	0.028	0.00045	0	0	0.036	0.001	0.125	0	0	0.005257	0	8.924	0	6
62	0	0	0	0.67	0	0.036	0	0	1.56e-06	0	0.005257	0.000301	0	0	6
63	0	0	0	0	0	0	0	0	0	0	0	0	0	0	0
64	0	0	0.00019125	0.67	0	0.0198	0.001	0.125	1.56e-06	0.000914	0.005257	0.000301	18.4	0.0011	6
65	13.5	0.028	0	0.67	0	0.01152	0.001	0	1.56e-06	0	0	0.000301	18.4	0	6
66	13.5	0	0	0	0.046	0	0.001	0.125	1.56e-06	0.000914	0.005257	0.000301	18.4	0.0011	0
67	0	0	0.000225	0.67	0.046	0	0.001	0.125	0	0	0.005257	0	0	0	0
68	13.5	0	0	0.67	0.046	0.036	0	0.125	0	0	0	0.000301	18.4	0.0011	6
69	8.775	0.028	0	0	0	0.0234	0	0	0	0.000914	0	0.000301	18.4	0.0011	0
70	0	0	0.00045	0.3417	0	0	0	0	0	0.000914	0	0	0	0	0
71	0	0	0.00045	0	0	0.036	0	0	0	0	0.005257	0.000301	0	0.0011	6
72	0	0.028	0.00045	0.67	0.046	0.036	0	0.125	8.19e-07	0.000914	0	0	18.4	0	0
73	13.5	0	0.00045	0.67	0.046	0.036	0	0	0	0.000914	0.005257	0	18.4	0.0011	0
74	13.5	0.028	0.00045	0	0	0	0.001	0.06875	1.56e-06	0.000914	0.005257	0.000301	18.4	0	0
75	6.4125	0.028	0.00045	0.67	0.046	0	0.001	0.125	1.56e-06	0.000914	0	0.000301	0	0.0003465	6
76	13.5	0.028	0.00045	0.67	0	0.036	0.001	0	0	0.000914	0	0	18.4	0.000407	6
77	0	0.028	0	0	0	0.01656	0	0	0	0.00039302	0.005257	0	0	0	6
78	0	0.028	0.00044775	0.49915	0.0341653	0.01458	0.000821145	0.00698695	2.34e-07	7.31719e-05	0.00438959	0.000124915	0	0.00066	6
79	0	0	0.00045	0	0	0	0.00048	0.125	0	0.000914	0.005257	0	18.4	0	6
80	13.5	0	0.00045	0.67	0	0	0.001	0.125	1.56e-06	0	0	0	11.04	0	6
81	13.5	0.028	0	0	0	0.036	0	0.125	1.56e-06	0	0	0.000301	0	0	0
82	0	0.028	0.00045	0	0.046	0	0	0.125	1.56e-06	0.000914	0.00249708	0	0	0	6
83	13.5	0	0	0	0.046	0.036	0.000485	0.125	0	0.000914	0.005257	0.00018662	6.9	0	3.3
84	0	0.028	0	0	0	0.036	0.00052	0.05625	0	0	0	0	18.4	0.00044	0
85	13.5	0	0	0.67	0.01817	0.036	0.001	0.125	1.56e-06	0	0.00186623	0	18.4	0.000589801	0
86	13.5	0	0	0.67	0.046	0.036	0.001	0	1.56e-06	0.000914	0	0.00013545	0	0.0011	6
87	13.5	0.028	0.00045	0.67	0.01932	0.036	0	0.125	0	0	0	0	0	0.0011	0
88	0	0.028	0	0.477405	0.0458921	0	0.000338083	0	1.26343e-06	0.00019891	0.00227743	6.55791e-05	18.4	0.0011	5.88
89	13.5	0	0	0.67	0	0.02124	0.001	0	0	0.000914	0.005257	0	9.2	0	0
90	7.81988	0.01022	0.00018	0.0335	0.04071	0	0.000670618	0.075	1.56e-06	0.000914	0.002056	0.00010334	0	0.0011	2.11026
91	13.5	0	0.00045	0.67	0	0	0	0	1.56e-06	0	0.005257	0.000301	18.4	0	6
92	0	0	0	0.67	0	0	0	0	1.56e-06	0.000914	0	0	18.4	0.0011	6
93	0	0.028	0.000189	0.67	0.046	0.036	0	0.059375	1.56e-06	0.000914	0.00270736	0.000301	18.4	0.0011	3.09
94	13.5	0	0.00045	0.35175	0	0.036	0.001	0.125	8.58e-07	0.000914	0.005257	0	0	0.0011	3.15
95	0	0.01414	0	0	0.046	0.036	0.001	0	1.56e-06	0	0	0.000301	18.4	0.0011	6
96	0	0.028	0	0	0.01725	0.036	0.001	0.125	0	0	0.005257	0.000301	18.4	0	6
97	13.5	0.028	0.00045	0	0	0.036	0	0.053125	1.56e-06	0.000914	0.005257	0	0	0.0011	6
98	0	0.0112	0	0	0	0	0.001	0.125	0	0.000914	0.005257	0	0	0.0011	3.48
99	0	0	0.00045	0	0	0.0144	0	0	1.56e-06	0	0	0.000301	18.4	0	0
100	13.5	0.0126	0.00045	0.67	0.046	0	0.001	0	0	0	0	0.000301	0	0	0
101	13.5	0	0	0.67	0.046	0	0	0.061875	1.56e-06	0	0.005257	0	18.4	0	0
102	13.5	0.028	0	0.67	0.046	0	0	0	1.56e-06	0	0.005257	0	0	0.00066	2.7
103	13.5	0.028	0.00045	0	0	0.036	0.001	0	1.56e-06	0.00044329	0	0	18.4	0.0011	0
104	13.5	0	0.0001845	0	0.046	0	0.001	0.125	0	0.00052098	0	0	8.648	0.0011	6
105	6.5475	0	0.00045	0	0.046	0.036	0.000565	0.125	1.56e-06	0	0	0.000301	18.4	0	6
106	13.5	0.028	0	0.67	0	0	0	0.125	6.318e-07	0.000914	0	0.000301	0	0.0011	6
107	0	0	0	0	0.046	0	0.00045	0	0	0.000914	0	0.000301	0	0	6
108	13.5	0.028	0	0	0	0.036	0.001	0	1.56e-06	0.000914	0.00249708	0	0	0	6
109	13.5	0.028	0.00045	0	0.046	0	0.001	0	0	0.00039302	0.005257	0.000301	18.4	0.00066	6
110	0	0.028	0.00045	0.67	0.046	0.036	0.001	0	1.56e-06	0.000914	0.005257	0.000301	0	0.0011	0
111	13.5	0.028	0	0	0	0	0.001	0	0	0	0.005257	0.00013545	0	0.0011	0
112	0	0.0154	0	0.67	0	0.036	0.001	0.125	1.56e-06	0.000914	0.005257	0.000301	0	0	0
113	0	0	0.00045	0.67	0	0	0.001	0.125	0	0.000914	0	0	18.4	0.0011	0
114	0	0	0	0	0	0	0	0	0	0	0	0	0	0	0
115	0	0	0	0	0	0	0	0	0	0	0	0	0	0	0
116	0	0.028	0.00045	0.67	0	0	0	0.125	1.56e-06	0	0.005257	0.000301	0	0.0011	6
117	5.13	0.028	0	0.33835	0.046	0	0	0.125	0	0.000914	0.005257	0.000301	18.4	0	0
118	0	0	0	0	0.046	0.036	0.001	0.125	1.56e-06	0	0	0	0	0	0
119	13.5	0	0.00045	0	0.046	0	0	0.125	1.56e-06	0	0	0	0	0.0011	0
120	13.5	0.0147	0.00045	0	0	0.036	0	0	4.992e-07	0.000914	0.005257	0.000301	0	0	0
121	13.5	0	0	0	0	0	0.00041	0.125	1.56e-06	0.000457	0.005257	0	0	0	0
122	7.155	0.0154	0.00045	0	0	0	0.0005	0.04375	7.20098e-07	0	0.00312792	0	18.4	0.0011	6
123	6.25718	0.028	0.00045	0.3015	0.046	0.036	0	0	0	0.000914	0.005257	0	0	0	6
124	13.5	0	0.00026325	0.67	0	0.036	0	0.125	1.56e-06	0.000914	0	0	0	0	6
125	13.5	0.028	0	0.67	0.046	0.036	0	0	0	0	0.005257	0.000194145	18.4	0	0
126	13.5	0.028	0	0.67	0	0	0	0	1.56e-06	0.000914	0	0.000301	0	0	0
127	0	0	0	0.67	0.046	0	0.001	0.125	1.56e-06	0.000914	0	0.000301	8.74	0	6
128	13.5	0	0	0.67	0.046	0	0.001	0.125	1.56e-06	0	0.00275993	0.000301	0	0.0011	6
129	13.5	0	0.00045	0	0	0	0	0.125	1.56e-06	0.000914	0	0.000301	18.4	0.0011	6
130	13.5	0.01484	0	0	0	0	0.001	0	8.112e-07	0	0	0	10.58	0	0
131	0	0.028	0.00045	0.32495	0.02507	0	0.001	0.04375	0	0	0	0.000301	18.4	0	6
132	13.5	0	0.00045	0	0.046	0	0.001	0	0	0.000914	0.005257	0	0	0.0011	0
133	0	0.028	0	0	0	0	0	0	1.56e-06	0.000914	0.005257	0.000301	12.88	0.000627	6
134	13.5	0.028	0.00045	0.27135	0	0	0	0.125	0	0	0.005257	0.000301	0	0.0006215	0
135	0	0	0	0.67	0	0	0.001	0	1.56e-06	0	0	0	0	0	0
136	0	0	0	0	0	0	0	0	0	0	0	0	0	0	0
137	13.5	0.0126	0.00045	0.31155	0.0253	0.018	0.000425	0	1.56e-06	0.0005027	0.005257	0.000301	0	0.0011	6
138	0	0.028	0	0.67	0	0	0	0.125	0	0	0.005257	0	18.4	0.0011	0
139	13.5	0.028	0	0.67	0.046	0.036	0.001	0.125	1.56e-06	0.000914	0.005257	0.000301	18.4	0	6
140	13.5	0.028	0.00045	0	0.046	0.036	0.001	0.125	1.56e-06	0.000914	0.00170853	0.000301	0	0.0011	0
141	0	0.028	0	0	0.046	0.01944	0.001	0.06625	1.56e-06	0.000914	0.005257	0.000301	0	0	0
142	0	0.028	0.00045	0	0	0	0	0.125	0	0.00054383	0	0.000301	18.4	0.0011	2.7
143	0	0.0146869	0.00026775	0	0.023	0.036	0	0.0625	1.56e-06	0	0	0.00011438	7.36	0	6
144	0	0.028	0.00045	0	0	0.036	0.001	0	1.56e-06	0	0.005257	0.000301	18.4	0.0011	2.64
145	7.425	0	0	0.67	0.02645	0.036	0	0.125	0	0.000914	0.005257	0	18.4	0.0005885	6
146	13.5	0.028	0.0002385	0.67	0	0.036	0.001	0.125	0	0.000914	0	0.00015652	0	0	0
147	13.5	0	0.00045	0	0.046	0	0	0.125	0	0	0.005257	0.000301	0	0	6
148	0	0.028	0	0	0.046	0.036	0.001	0	0	0.000914	0.005257	0	18.4	0.0011	6
149	0	0.028	0	0.67	0.046	0.036	0.001	0.125	1.56e-06	0	0.005257	0	6.44	0.0011	0
150	0	0.028	0.0002025	0.67	0	0	0.001	0.125	7.02e-07	0.000914	0.00252336	0.000135253	18.4	0	6
151	13.5	0.028	0	0	0.046	0.036	0	0.125	0	0	0.005257	0	0	0.0011	6
152	0	0	0	0.67	0.01955	0	0	0	0	0.000914	0.005257	0.000301	0	0.0011	0
153	0	0.028	0.00045	0.67	0.046	0	0	0	0	0.000914	0	0	0	0.0011	6
154	13.5	0.028	0.00045	0	0.046	0	0	0	1.56e-06	0.000914	0	0.000301	9.2	0	0
155	13.5	0.028	0.000225	0.67	0	0.036	0.001	0	0	0	0.005257	0.000301	0	0.0011	6
156	0	0.028	0.00045	0.67	0.046	0	0.00058	0.125	1.56e-06	0	0.005257	0.000301	18.4	0	0
157	13.5	0	0	0	0	0.036	0.001	0.07	0	0.00052098	0	0.000301	0	0	6
158	13.5	0.028	0	0.67	0.046	0	0.001	0	0	0.000914	0	0.000301	18.4	0.0011	2.88
159	13.5	0.028	0.00045	0	0	0	0	0.125	1.56e-06	0	0	0	18.4	0	0
160	0	0.028	0.00045	0	0.046	0.036	0.001	0	0	0.000914	0	0.000301	18.4	0	0
161	0	0	0.00045	0.67	0.046	0.036	0	0	1.56e-06	0	0	0	18.4	0.0011	0
162	0	0.028	0	0.416993	0.046	0	0	0.125	1.56e-06	0.00029705	0	0.000200165	0	0.0011	0
163	0	0	0	0	0	0	0	0	0	0	0	0	0	0	0
164	13.5	0	0	0.3149	0.046	0	0.001	0	0	0	0	0	18.4	0	6
165	0	0	0.00045	0.67	0	0.036	0	0.125	0	0	0.005257	0.000301	18.4	0	0
166	0	0	0	0	0	0	0	0	0	0	0	0	0	0	0
167	13.5	0	0.00045	0.67	0.046	0	0.001	0.125	6.084e-07	0	0.005257	0.00019565	18.4	0.0011	6
168	13.5	0.028	0.00045	0.67	0.046	0	0.001	0.125	1.56e-06	0.000914	0.005257	0	0	0	0
169	0	0	0.00045	0	0.046	0.018	0.001	0	7.8e-07	0.00049813	0	0	0	0.000495	3.9
170	0	0	0	0	0	0.01854	0	0.125	1.56e-06	0.000914	0.0026285	0	8.648	0.0011	0
171	1.9575	0.02618	0.00045	0.22457	0	0.03132	0.000455274	0.0259227	1.12044e-06	0.000914	0.00481015	0	18.4	0.000163383	5.85
172	13.5	0.028	0	0.67	0	0.036	0	0	1.56e-06	0	0	0	18.4	0.0011	6
173	0	0.028	0.00045	0.67	0	0.036	0.001	0.125	1.56e-06	0.000914	0	0	0	0.0011	6
174	0	0	0.0002475	0	0	0	0.001	0	1.56e-06	0	0.005257	0	18.4	0.00055	6
175	13.5	0	0	0	0.02392	0.036	0	0	1.56e-06	0.000914	0	0.000301	18.4	0	0
176	0	0	0	0.67	0.046	0.036	0	0	0	0	0	0.000301	0	0	0
177	0	0	0	0	0.046	0	0	0.05625	0	0.000914	0	0	18.4	0.0011	0
178	0	0	0	0	0	0.036	0.001	0.125	0	0	0	0.000301	0	0.0011	0
179	0	0.028	0.00045	0	0	0	0.001	0.125	0	0	0	0	0	0	0
180	13.5	0	0.00045	0.67	0	0.036	0.00046	0	1.56e-06	0.000914	0	0.000301	18.4	0.0011	0
181	0	0.028	0.00021825	0	0	0	0.001	0	1.56e-06	0.000914	0	0.000301	0	0.0011	0
182	13.5	0.028	0	0.67	0	0	0.001	0	1.56e-06	0.000914	0.005257	0	18.4	0.0011	6
183	6.4125	0	0.00045	0	0.046	0	0.00064	0.09625	7.8e-08	0.000914	0.000394275	0.000167055	13.8	0	0
184	13.5	0	0.00045	0.67	0.046	0	0.001	0	1.56e-06	0.000914	0	0	18.4	0	0
185	13.5	0	0	0	0	0	0	0.125	0	0	0.005257	0.000301	18.4	0.0011	6
186	0	0	0	0.67	0.01932	0	0	0.125	1.56e-06	0	0	0.000301	18.4	0	3.15
187	0	0.028	0	0.67	0.046	0.036	0.001	0.125	0	0	0	0	0	0	6
188	0	0	0	0	0	0	0	0	0	0	0	0	0	0	0
189	13.5	0.028	0.00045	0.67	0.046	0	0	0.125	0	0	0	0	18.4	0	6
190	13.5	0.028	0.00045	0	0.046	0.036	0	0.125	1.56e-06	0	0.005257	0.000301	18.4	0.0011	0
191	0	0	0	0	0	0.036	0.001	0.125	1.56e-06	0.000914	0	0	18.4	0	6
192	0	0	0	0	0	0	0	0	0	0	0	0	0	0	0
193	0	0	0	0	0.046	0.036	0	0	8.736e-07	0.00044786	0.005257	0.000301	18.4	0	6
194	3.8804	0.0167875	0.0004095	0	0.00391	0.0260377	0	0.125	1.56e-06	0.00059867	0.00345838	0.000301	1.84	0.000723887	2.20556
195	6.21	0.028	0	0.67	0	0	0.0005	0.06875	0	0	0.005257	0.000301	9.2	0	3.72
196	0	0.028	0.0002025	0.67	0	0	0	0	0	0	0	0.000301	18.4	0.0006325	0
197	6.75	0.028	0	0	0.02415	0	0	0.125	0	0.000914	0	0	0	0	0
198	13.5	0	0.00045	0	0	0.036	0.001	0.125	0	0	0	0.00013545	18.4	0.0011	3.51
199	4.05055	0.02674	7.3278e-05	0.56615	0.03473	0.0130197	0.001	0.125	1.56e-06	0.000538677	0	5.01708e-05	10.12	0	0
200	0	0	0	0	0	0	0	0	0	0	0	0	0	0	0
201	13.5	0	0.00045	0.67	0.046	0.036	0	0.125	1.56e-06	0.000914	0.005257	0.000301	0	0	0
202	0	0	0.00045	0.67	0	0	0.001	0	0	0	0	0.000301	0	0.0011	6
203	13.5	0	0	0	0	0	0	0	1.56e-06	0.000914	0.005257	0	0	0	6
204	13.5	0.0154	0	0	0.046	0.036	0	0	1.56e-06	0.000914	0	0	0	0.00077	0
205	8.5725	0.028	0.00024525	0.67	0.046	0.01782	0.001	0	0	0	0	0	18.4	0.0011	0
206	0	0	0.00045	0	0.046	0	0.001	0	1.56e-06	0	0.005257	0.000301	0	0.0011	0
207	0	0	0	0.67	0.046	0.036	0.001	0.125	0	0.00051641	0.005257	0.000301	18.4	0.0011	0
208	13.5	0.028	0	0	0.046	0	0.0004	0.125	1.56e-06	0.000914	0	0	18.4	0.0011	6
209	0	0	0.00045	0.67	0	0.036	0.001	0	1.56e-06	0.000914	0.005257	0.000301	7.82	0	6
210	13.5	0	0	0	0.046	0.036	0.001	0	1.56e-06	0	0.005257	0	18.4	0.0011	6
211	0	0	0	0	0	0	0.001	0	0	0.000914	0.00289135	0.000301	18.4	0	0
212	13.5	0	0	0.67	0	0	0	0	0	0	0	0	0	0.0011	0
213	13.5	0.028	0.00045	0.67	0	0.036	0	0.125	1.56e-06	0.000914	0.005257	0.000301	18.4	0	6
214	13.5	0	0	0.67	0.046	0.036	0.001	0.125	0	0.000914	0	0	0	0.0011	0
215	13.5	0	0.00045	0	0	0.036	0.001	0	1.56e-06	0	0.005257	0	0	0	0
216	13.2975	0.0098	0	0.414682	0.00023	0.0149634	0.000662247	0.09625	1.014e-06	0.000506354	0.00107219	0.000301	18.4	0.0011	2.81229
217	0	0.028	0.00045	0	0.046	0	0.001	0.125	0	0.000914	0.005257	0.000301	0	0.0011	6
218	0	0	0.00045	0.67	0	0.036	0	0.06125	1.56e-06	0	0	0.000301	0	0.0011	0
219	13.5	0.028	0	0	0.046	0.036	0.001	0	0	0	0	0.000301	0	0.000585192	6
220	13.5	0.028	0	0.3685	0	0.036	0	0	0	0.00048899	0.0026285	0.000301	0	0	0
221	13.5	0.01246	0.00045	0	0.046	0.01638	0.001	0.125	0	0	0.005257	0	18.4	0	0
222	0	0.028	0.00045	0.335	0	0.036	0	0.125	0	0	0	0	18.4	0.0011	6
223	0	0	0.00045	0	0.01955	0.036	0	0	0	0.000914	0	0	18.4	0.0011	6
224	0	0.028	0.00045	0.67	0.046	0.036	0.001	0	1.56e-06	0	0.005257	0	18.4	0	6
225	5.01935	0.028	0	0	0.046	0	0	0	0	0	0.00239194	0.000301	0	0.0011	6
226	13.5	0	0.00045	0.3484	0.046	0.036	0	0	0	0.000914	0	0.000301	0	0.0011	6
227	0	0.028	0	0	0.02047	0.036	0	0	1.56e-06	0	0.005257	0	0	0.0011	0
228	0	0.01064	0.00045	0.67	0.046	0	0	0	0	0.000914	0.005257	0.000301	18.4	0	6
229	13.5	0.028	0.00045	0	0	0.018	0.001	0.125	1.56e-06	0	0	0.000301	0	0.0011	6
230	0	0.028	0.00045	0.67	0	0	0	0	9.048e-07	0	0.005257	0	0	0	0
231	0	0.028	0.00045	0	0.046	0	0	0	9.6973e-07	0.000914	0.005257	0	18.4	0.0011	0
232	13.5	0	0.00045	0.67	0.046	0.036	0.0004	0	0	0	0.005257	0	0	0	6
233	0	0	0	0	0.046	0.036	0	0.125	0	0	0.00289135	0	18.4	0	0
234	13.5	0.028	0.00045	0	0.046	0	0.001	0	1.56e-06	0	0.005257	0.000113867	0	0	6
235	13.5	0	0.00045	0.67	0	0	0	0.125	0	0.000914	0.005257	0	0	0.0011	6
236	13.5	0.028	0.00045	0.67	0	0.036	0.001	0.125	0	0.000914	0.005257	0.000301	18.4	0.0011	0
237	0	0.028	0	0.67	0	0.036	0	0.065625	0	0.000914	0.005257	0.000164045	0	0.0011	6
238	13.5	0.02044	0.00021825	0.45895	0.01771	0	0	0.0594386	1.092e-06	0.000914	0	0.0001806	18.4	0	6
239	0	0	0	0.67	0.046	0	0	0.125	1.56e-06	0.000914	0.005257	0	0	0.0011	6
240	0	0.028	0.00045	0	0	0.036	0.00035	0.125	0	0.000914	0.005257	0	0	0.000572	0
